# Supplementary material for: Improving the Nutritional Status of Socially Vulnerable Children in Manaus, Brazilian Amazon, through a Food Supplementation Programme
Source: Nutrients. 2024 Apr 4;16(7):1051. doi: 10.3390/nu16071051 (PMC11013924; doi:10.3390/nu16071051)
Supplement: Supplementary file 1 [file nutrients-16-01051-s001.zip]

Archive with 1 entries (1 files):
- nutrients-2819674-supplementary.pdf
